# Supplementary material for: 2-Nitroimidazoles induce mitochondrial stress and ferroptosis in glioma stem cells residing in a hypoxic niche
Source: Commun Biol. 2020 Aug 17;3:450. doi: 10.1038/s42003-020-01165-z (PMC7431527; doi:10.1038/s42003-020-01165-z)
Supplement: Supplementary file 5 — Source Data [file 42003_2020_1165_MOESM5_ESM.xlsx]

## Sheet: Fig. 1
	Figure 1a					Figure 1b, c					Fig 1d,e								Fig1f,g
	Survival (days)					Positive foci					Colony numbers								Plating efficiency(%)
	PBS	Drug	15Gy+PBS	15Gy+drug		0.1%O2 PBS	0.1%O2 Doranidazole	20% O2 PBS	20% O2 Doranidazole		1d: 20% O2								1f：20% O2
	24	24	42	43		7	28	37	53		Radiation dose (Gy)	Doranidazole 0 mM			Doranidazole 3 mM				Doranidazole 0mM	Doranidazole 3mM
	27	26	43	48		10	36	22	43		0	1	1	1	1	1	1		23.2	18.2
	28	28	43	50		8	37	74	15		2	0.503937	0.475	0.373333	0.453947	0.398438	0.378788		25.4	15.2
	28	29	46	53		6	30	83	24		5	0.0700787	0.11125	0.0826667	0.0328947	0.0890625	0.0333333		15	13.2
	29	29	48	53		25	46	55	15		10	0.00145669	0.0011875	0.000866667	0.000986842	0.00078125	0.00030303		16	12.8
	29	32	50	53		12	20	72	10		2-way ANOVA followed by Sidak's multiple comparisons test								Two-tailed paired t-test,	P=0.0708
	30	33	50	54		10	24	31	66		2Gy Doranidazole 0mM vs 3mM		P=0.6606	95% confidence interval -0.1716 to 0.2524					95% confidence interval	-10.90 to 0.7972
	30	35	53	66		22	33	31	35		5Gy Doranidazole 0mM vs 3mM		P=0.1643	95% confidence interval -0.03265 to 0.1051
		35	53	68		1	58	33	27		10Gy Doranidazole 0mM vs3mM		P=0.0353	95% confidence interval 7.883e-005 to 0.0008810					1g: <0.1% O2
	Log-rank test					14	27	45	7										27.4	18.6
		P=0.1288		P=0.0259		3	20	39	11		1e: <0.1% O2								20.8	17.6
						9	17	47	15		Radiation dose (Gy)	Doranidazole 0 mM			Doranidazole 3 mM				14.6	14
						12	9	28	18		0	1	1	1	1	1	1		20.8	14.6
						17	42	21	49		2	0.716346	0.423077	0.554795	0.5	0.465753	0.628571		Two-tailed paired t-test,	P=0.0779
						10	8	13	32		5	0.166346	0.123077	0.224658	0.0965909	0.10411	0.08		95% confidence interval	-10.37 to 0.9721
						15	14	55	44		10	0.0103365	0.0115865	0.00835616	0.00346591	0.00506849	0.00178571
						2	31	74	36		2-way ANOVA followed by Sidak's multiple comparisons test
						4	34	11	44		2Gy Doranidazole 0mM vs 3mM		P=0.9962	95% confidence interval -0.7736 to 0.8402
						3	30	8	38		5Gy Doranidazole 0mM vs 3mM		P=0.518	95% confidence interval -0.2425 to 0.3981
						5	20	41	15		10Gy Doranidazole 0mM vs3mM		P=0.0011	95% confidence interval 0.005689 to 0.007617
						8	6	31	17
						11	27	34	26		Software:	ImageJ, 8bit images
						5	32	16	16			pixcell 10-infinity
						7	71	27	52			circularity 0.3-1
						1	24	35	45			threshold 1-33
						2	11	6	60
						2	12	19	20
						4	51	44	26
						15	21	59	4
						14	49	19	60
						0	28	35	49
						0	29	33	59
						0	5	6	29
						19	6	18	5
						0	48	29	2
						1	21	21	54
						10	19	14	4
						0	23	65	11
						17	22	19	20
						4	26	56	31
						9	30	8	55
						21	55	6	25
						15	22	15	79
						6	24	36	20
						19	25	17	40
						19	89	40	35
						0	46	33	18
						28	26	27	30
						3	40	40	1
						13	40	24	31
						1	29	27	47
						3	16	15	20
						1	15	6	39
						10	22	20	44
						29	17	7	57
						25	30	40	24
						45	22	23	13
						10	12	9	39
						6	25	28	5
						5	17	8	7
						30	18	13	3
						16	41	11	23
						15	16	14	21
						27	37	11	11
						8	23	26	19
						21	27	23	15
						7	19	20	9
						13	8	17	6
						32	27	18	6
						9	22	29	27
						11	57	21	73
						10	16	46	64
						26	27	17	70
						19	15	26	25
						11	17	25	21
						12	4	16	8
						10	23	28	14
						11	57	20	37
						10	39	28	12
						4	43	46	8
						14	15	9	28
						14	16	17	10
						11	24	24	14
						15	2	26	28
						29	49	15	39
						2	36	18	50
						18	44	13	73
						23	40	36	20
						14	16	10	8
						22	31	20	21
						21	11	33	10
						3	16	11	21
						33	30	17	18
						12	18	39	34
						13	24	11	19
						13	33	17	18
						32	19	9	11
						20	39	90	32
						39	35	13	19
						25	15	12	15
						24	39	15	26
						14	17	13	19
						17	12	12	19
						26	35	14	24
						20	20	13	23
						21	24	10	15
						16	28	13	17
						13	31	16	21
						15	24	18	17
						10	24	9	8
						23	22	12	18
						8	31	6	19
						26	23	11	21
						5	40	32	15
						10	31	20	8
						27	22	29	14
						22	25	25	35
						20	14	22	15
						14	16	15	24
						12	15	29	13
						10	26	19	31
						22	34	16	6
						24	12	11	6
						19	26	11	24
						15	42	19	26
						38	15	9	16
						14	13	28	18
						23	13	19	15
						13	21	10	21
						12	9	17	15
						17	12	19	7
						50	22	18	10
						31	22	41	12
						25	17	24	11
						9	65	22	7
						10	14	8	13
						14	10	43	24
						17	63	18	22
						19	61	41	15
						9	21	38	9
						18	20	38	12
						10	33	31	13
						36	16	15	14
						25	18	25	29
						23	7	13	10
						17	28	13	8
						21	18	21	17
						17	19	24	23
						22	19	11	31
						26	19	8	15
						10	11	7	14
						20	25	15	29
						17	24	17	13
						10	35	21	20
						8	26	32	16
						11	41	24	19
						16	25	30	11
						7		17	28
						26		13	10
						10		9
						8		13
								18
								14
								9
								10
								11
								12
								46
								27
								18
								25
								24
						Two-tailed unpaired t-test,
							P<0.0001		P=0.9750
						95% confidence interval	9.151 to 14.41	95% confidence interval	-3.467 to 3.358

## Sheet: Fig. 2
	Fig2a			Fig2b				Figure 2d						Figure 2e						Figure 2f						Figure 2h
	PI-positive cells (%)			PI-positive cells (%)				PI-positive area (x 104μm2)						PI-positive area (x 104μm2)						PI-positive area (x 104μm2)						PI-positive area (x 104μm2)
	2a：20% O2			2b：20% O2				Doranidazole 0 mM	Doranidazole 0.5 mM	Doranidazole 1 mM	Doranidazole 2 mM	Doranidazole 3 mM		DMSO	Metronidazole 1 mM	Metronidazole 3 mM	Misonidazole 1 mM	Misonidazole 3 mM		DMSO	Nimorazole 1 mM	Nimorazole 3 mM	Etanidazole 1 mM	Etanidazole 3 mM		U251
	Doranidazole 0mM	Doranidazole 3mM		DMSO	Metronidazole	Misonidazole		3.8637	3.3668	7.7111	31.0274	49.1853		2.7585	3.8168	3.3888	22.7648	47.63		3.2412	2.6115	2.2005	4.2023	42.2295		Doranidazole 0 mM	Doranidazole 1 mM	Doranidazole 2 mM	Doranidazole 3 mM
	5.41	19.61		6.29167	5.95233	9.198		3.4662	3.4896	5.3494	32.5536	52.939		4.0085	4.4514	2.9672	24.1092	42.5915		2.7507	2.5384	3.4768	6.9132	24.9483		2.8481	3.277	6.0608	8.3286
	4.9	9.77		5.57433	3.66667	5.55367		2.9302	3.5869	8.1135	29.5978	49.9505		1.3239	3.6834	3.3576	21.683	45.6084		3.2057	0	3.4335	5.8342	27.7926		1.4105	2.4545	5.7088	6.3549
	1.63	11.51		4.83567	4.38533	6.36833		2.7499	4.1569	5.8357	32.1092	44.1255		1.4211	2.9991	3.7437	22.2494	43.8408		1.9258	2.2389	3.0389	6.8891	29.6659		2.8027	3.1368	11.2385	7.4055
	Two-tailed paired t-test,	P=0.0700		1-way ANOVA followed by Dunnett's multiple comparisons test				3.1609	3.8261	7.4016	32.6139	39.0352		3.0112	3.4868	3.7004	18.9969	45.8462		3.0609	3.5514	2.3212	5.8328	41.9846		2.4353	1.213	5.324	7.5215
	95% confidence interval	-1.949 to 21.25		DMSO vs. Metronidazole	P=0.3223	95% confidence interval -1.839 to 3.637		2.1125	3.0381	7.9247	30.3736	45.3109		3.4648	3.1524	2.5448	23.968	50.2103		1.3515	3.0878	0	6.4525	22.6115		1.5198	2.2275	8.1512	7.8527
				DMSO vs. Misonidazole	P=0.3315	95% confidence interval -6.054 to 3.108		1-way ANOVA followed by Dunnett's multiple comparisons test						1-way ANOVA followed by Dunnett's multiple comparisons test						1-way ANOVA followed by Dunnett's multiple comparisons test						2.085	1.7049	5.8703	8.445
	2a: 1% O2			2b: 1% O2				0 mM vs. 0.5 mM	P=0.9852	95% confidence interval -4.093 to 3.033				DMSO vs. Metronidazole 1 mM	P=0.6999	95% confidence interval -3.318 to 1.450				DMSO vs. Nimorazole 1 mM	P=0.9998	95% confidence interval -5.681 to 6.183				1-way ANOVA followed by Dunnett's multiple comparisons test
	Doranidazole 0mM	Doranidazole 3mM		DMSO	Metronidazole	Misonidazole		0 mM vs. 1 mM	P=0.0242	95% confidence interval -7.572 to -0.4456				DMSO vs. Metronidazole 3 mM	P=0.9015	95% confidence interval -3.003 to 1.765				DMSO vs. Nimorazole 3 mM	P=0.9999	95% confidence interval -5.755 to 6.109				0 mM vs. 1 mM	P=0.9941	95% confidence interval -2.063 to 1.759
	1.99	56.32		2.303	5.992	88.792		0 mM vs. 2 mM	P<0.0001	95% confidence interval -31.90 to -24.77				DMSO vs. Misonidazole 1 mM	P<0.0001	95% confidence interval -22.01 to -17.25				DMSO vs. Etanidazole 1 mM	P=0.3836	95% confidence interval -9.363 to 2.501				0 mM vs. 2 mM	P<0.0001	95% confidence interval -6.786 to -2.965
	1.75	46.92		2.01667	3.028	93.1673		0 mM vs. 3 mM	P<0.0001	95% confidence interval -47.27 to -40.15				DMSO vs. Misonidazole 3 mM	P<0.0001	95% confidence interval -45.67 to -40.91				DMSO vs. Etanidazole 3 mM	P<0.0001	95% confidence interval -34.88 to -23.02				0 mM vs. 3 mM	P<0.0001	95% confidence interval -7.379 to -3.557
	1.48	73.95		3.39133	2.98533	80.4023																				Becker
	Two-tailed paired t-test,	P=0.0190		1-way ANOVA followed by Dunnett's multiple comparisons test																						Doranidazole 0 mM	Doranidazole 1 mM	Doranidazole 2 mM	Doranidazole 3 mM
	95% confidence interval	22.81 to 91.84		DMSO vs. Metronidazole	P=0.509	95% confidence interval -7.937 to 5.074																				10.814	10.9709	10.6223	11.5258
				DMSO vs. Misonidazole	P=0.0037	95% confidence interval -107.4 to -62.34																				10.1549	9.7817	9.7082	8.4172
																										10.1128	7.8782	10.2108	8.9379
																										9.8161	8.3875	10.3764	10.2867
																										8.9726	9.7091	9.3634	11.086
																										10.6851	8.1089	9.4809	8.7663
																										1-way ANOVA followed by Dunnett's multiple comparisons test
																										0 mM vs. 1 mM	P=0.2509	95% confidence interval -0.4924 to 2.399
																										0 mM vs. 2 mM	P=0.9911	95% confidence interval -1.313 to 1.578
																										0 mM vs. 3 mM	P=0.9426	95% confidence interval -1.190 to 1.701

## Sheet: Fig. 3
	Figure 3a					Figure 3b				Figure 3c			Fig3d			Figure 3e
	PI-positive area (x 104μm2)					PI-positive area (x 104μm2)				PI-positive area (x 104μm2)			MitoSOX MFI			MitoSOX MFI
	Doranidazole with DMSO	Doranidazole with Nec-1	Doranidazole with Fer-1	Doranidazole with Z-VAD		Doranidazole with DFO 0 μM	Doranidazole with DFO 10 μM	Doranidazole with DFO 50 μM		Doranidazole with SKQ-1 0 μM	Doranidazole with SKQ-1 10 μM		20% O2			1% O2
	14.143	5.688	1.4048	9.6958		23.6727	15.9595	9.3231		18.7577	6.9622		Doranidazole 0mM	Doranidazole 3mM		Doranidazole 0 mM	Doranidazole 3 mM	Doranidazole 3 mM with SKQ-1
	12.5664	7.0793	4.4692	13.1598		22.5341	11.9943	10.165		21.6468	9.1159		621	1286		960	5624.5	3891.67
	4.8965	9.7774	3.4924	7.8658		23.8005	14.2062	8.132		25.5545	7.1425		662	1041		758.667	3438.67	2394.67
	18.7882	0.5083	1.9393	10.603		22.872	11.2397	9.9627		20.883	9.5702		1038	1388.33		1742	6047.67	3492.33
	5.14	4.2051	2.948	13.5858		19.3213	14.3176	10.549		19.6322	8.1199		1075	1709.33		1-way ANOVA followed by Tukey's multiple comparisons test
	13.157	6.1615	2.498	14.3637		18.2885	12.6388	11.1403		20.237	7.8062		1093	1690		Doranidazole 0 mM vs. Doranidazole 3 mM	P=0.0432	95% confidence interval -7480 to -286.8
	1-way ANOVA followed by Dunnett's multiple comparisons test					1-way ANOVA followed by Dunnett's multiple comparisons test				Two-tailed unpaired t-test,			Two-tailed paired t-test,	P=0.0014		Doranidazole 0 mM vs. Doranidazole 3 mM with SKQ-1	P=0.066	95% confidence interval -4546 to 333.7
	DMSO vs. Nec-1	P=0.0199	95% confidence interval 0.8562 to 10.90			0 μM vs. 10 μM	P<0.0001	95% confidence interval 5.825 to 10.89			P<0.0001		95% confidence interval	340.4 to 709.9		Doranidazole 3 mM vs. Doranidazole 3 mM with SKQ-1	P=0.0993	95% confidence interval -796.0 to 4351
	DMSO vs. Fer-1	P=0.0008	95% confidence interval 3.634 to 13.68			0 μM vs. 50 μM	P<0.0001	95% confidence interval 9.339 to 14.40		95% confidence interval	-15.37 to -10.62
	DMSO vs. Z-VAD	P>0.9999	95% confidence interval -5.120 to 4.925
													Fig3f			Figure 3g
													C11 BODIPY MFI			C11 BODIPY MFI
													20% O2			1% O2
													Doranidazole 0mM	Doranidazole 3mM		Doranidazole 0 mM	Doranidazole 3 mM	Doranidazole 3 mM with SKQ-1
													1304	1606		1818	6639	3349
													1091	1445		1821	4608	3352
													1254	1442		1893	5202	2936
													Two-tailed paired t-test,	P=0.0290		1-way ANOVA followed by Tukey's multiple comparisons test
													95% confidence interval	70.41 to 492.3		Doranidazole 0 mM vs. Doranidazole 3 mM	P=0.0488	95% confidence interval -7232 to -46.18
																Doranidazole 0 mM vs. Doranidazole 3 mM with SKQ-1	P=0.0252	95% confidence interval -2327 to -410.1
																Doranidazole 3 mM vs. Doranidazole 3 mM with SKQ-1	P=0.1088	95% confidence interval -1188 to 5730

## Sheet: Fig. 4
		Fig4a																									Fig4b
		20% O2 OCR (pmol/min per 50,000 cells)																									1% O2 OCR (pmol/min per 50,000 cells)
		Basal OCR																									Basal OCR
		Doranidazole 0 mM	Doranidazole 1 mM	Doranidazole 3 mM																							Doranidazole 0 mM	Doranidazole 1 mM	Doranidazole 3 mM
		193	142.63	125																							155.3	121.8	78
		233.6	159.8	132.5																							126.8	100.3	39.7
		254.8	184.5	129.1																							165.1	120.1	39.2
		1-way ANOVA followed by Dunnett's multiple comparisons test																									1-way ANOVA followed by Dunnett's multiple comparisons test
		0 mM vs. 1 mM	P=0.0193	95% confidence interval 25.29 to 104.4																							0 mM vs. 1 mM	P=0.0354	95% confidence interval 5.780 to 64.22
		0 mM vs. 3 mM	P=0.0428	95% confidence interval 7.692 to 188.8																							0 mM vs. 3 mM	P=0.0351	95% confidence interval 16.37 to 177.2
		Spare respiratory capacity (%)																									Spare respiratory capacity (%)
		Doranidazole 0 mM	Doranidazole 1 mM	Doranidazole 3 mM																							Doranidazole 0 mM	Doranidazole 1 mM	Doranidazole 3 mM
		143.61	108.59	62.34																							189.7	174.4	71.3
		147.7	127	87.6																							197.9	154.5	67.1
		135	116.9	77.4																							149.4	145.4	84.7
		1-way ANOVA followed by Dunnett's multiple comparisons test																									1-way ANOVA followed by Dunnett's multiple comparisons test
		0 mM vs. 1 mM	P=0.0659	95% confidence interval -3.896 to 53.11																							0 mM vs. 1 mM	P=0.3211	95% confidence interval -42.57 to 84.37
		0 mM vs. 3 mM	P=0.0195	95% confidence interval 25.64 to 107.0																							0 mM vs. 3 mM	P=0.0549	95% confidence interval -5.275 to 214.5
		Time (minutes)	0 mM							1 mM							3 mM										Time (minutes)	0 mM							1 mM							3 mM
		1.31667	228.009	231.171	357.275	262.44	299.352	327.438	318.262	142.085	157.9	282.837	204.631	227.12	261.278		152.797	205.832	196.88	226.388	205.064	143.649	115.85				1.31667	189.208	202.697	192.722	182.094	239.8	211.496	204.142	114.574	162.762	144.224	164.731	171.266	155.717		123.375	93.0696	132.858	107.136	133.569	129.32	107.481
		10	239.059	232.511	348.855	253.632	295.038	320.766	313.482	157.94	163.702	285.531	192.036	224.283	262.278		166.833	204.48	187.146	228.884	205.999	132.549	119.035				10.0167	194.694	199.188	188.128	175.265	233.644	213.699	202.463	150.451	184.275	140.399	166.359	176.307	162.244		111.836	93.2062	108.103	89.742	116.256	127.391	109.89
		18.7167	228.031	227.395	355.71	258.684	295.771	325.78	319.703	153.303	159.461	295.868	200.247	226.929	265.253		155.396	191.614	198.763	235.945	205.859	132.264	123.492				18.7167	191.534	197.898	191.128	175.834	233.171	211.591	203.122	138.997	193.253	134.472	168.185	171	153.752		107.693	74.3781	103.725	93.9332	103.856	112.706	97.29
		27.6667	93.809	32.7338	135.61	82.9151	113.051	107.785	116.081	62.9867	53.7143	110.246	70.3245	83.5532	84.0489		92.519	85.2387	80.163	135.17	93.7645	68.3797	50.189				27.6667	94.8555	51.8545	69.528	69.9832	100.304	61.8347	84.1361	83.2749	75.7152	41.8034	56.1059	76.8079	56.1768		65.1688	45.4683	71.8968	67.5342	86.247	84.469	59.9463
		36.35	125.564	85.2454	164.409	112.801	148.015	144.982	146.577	77.5057	60.0689	131.004	89.1107	93.3847	105.996		93.0689	98.8997	85.5845	140.98	105.505	69.4484	50.7548				36.35	78.4272	54.664	73.0114	61.2112	92.2578	66.4337	85.0589	61.711	62.8422	51.2572	56.3745	83.4496	55.2623		73.2618	28.336	70.578	62.8927	66.1077	68.7765	58.8409
		45.05	125.542	79.406	173.724	122.711	147.881	148.883	154.659	77.1506	57.7368	131.354	92.4173	98.3207	106.342		88.3788	102.113	83.1831	134.727	109.523	68.0241	55.2438				45.05	84.1957	49.0832	72.2315	62.3252	88.5439	55.5734	72.6085	66.3879	64.1765	44.9083	56.1793	72.7643	48.2747		50.802	38.4877	58.2697	63.286	62.9385	68.8373	53.4572
		53.9833	236.654	241.173	436.601	335.791	385.497	470.324	457.949	153.269	140.247	288.314	232.752	240.197	269.63		121.471	160.565	144.71	185.538	168.488	107.742	87.0107				54	290.82	344.686	325.715	291.654	392.7	375.425	347.427	156.375	221.666	209.49	232.73	250.813	189.115		83.4669	58.2453	55.194	68.7081	76.6263	80.0934	120.073
		62.7	246.721	254.939	446.165	341.632	387.54	466.374	451.15	172.583	156.045	297.438	241.755	268.763	291.135		123.581	163.94	157.608	200.071	176.124	111.211	104.688				62.7	301.218	342.097	319.206	292.57	388.867	365.971	339.591	181.193	236.837	236.956	250.316	266.834	204.348		86.329	52.0726	58.8826	72.6481	76.3872	88.8626	114.496
		71.4	257.447	260.236	453.174	356.699	398.662	466.079	455.799	177.913	163.176	312.86	255.015	273.769	293.576		122.475	163.38	160.263	207.298	181.465	117.673	94.683				71.3833	309.454	350.649	319.49	294.384	392.193	373.167	340.355	200.304	255.863	258.22	264.977	281.382	227.71		88.1414	58.267	44.5723	63.1386	61.5118	76.4529	104.484
		80.3333	35.4809	-25.1565	42.1987	40.5915	50.3072	43.7073	40.2873	37.6691	20.3431	48.4324	43.8676	36.5952	32.7377		78.1943	51.3048	27.9123	88.8412	51.437	31.0735	20.9992				80.3333	45.9745	44.3222	43.9558	48.6074	65.0734	37.566	56.4926	35.6928	46.4485	33.2824	26.359	50.7083	37.5725		35.4277	10.1494	39.4099	33.378	33.7431	19.4857	26.96
		89.0333	45.443	6.89761	56.4422	42.4759	48.645	49.1709	40.2955	44.3154	15.6534	49.4923	48.7375	25.58	25.9497		73.1784	55.1692	28.9551	84.1195	55.308	28.3629	24.3006				89.0333	57.5651	24.8133	48.1697	48.6516	68.5991	27.3539	43.5685	45.3053	55.5022	35.7005	38.4236	46.102	23.0918		41.5998	5.85343	40.5273	13.7556	32.8353	25.1049	5.04578
		97.7333	36.2461	11.5643	57.2063	41.5334	45.8246	35.2714	34.1973	38.7322	9.9114	48.2245	44.7881	31.4652	20.8571		69.652	54.0509	33.7075	89.2373	49.0422	27.9494	16.2053				97.7333	53.3393	34.5747	46.2378	49.0285	66.6209	32.4054	34.8303	47.0249	50.7411	31.9381	32.1849	46.3389	20.788		31.9003	7.71537	41.1115	10.8345	28.5787	18.0826	9.43014
	Figure 4c																									Figure 4d
	OCR (pmol/min per 50,000 cells)																									OCR (pmol/min per 50,000 cells)
	20% O2																									20% O2
		Time (minutes)	0 mM							1 mM							3 mM										Time (minutes)	0 mM							1 mM							3 mM
		0.866667	278.591	341.788	277.222	183.337	166.003	233.042		189.058	209.168	143.007	206.752	230.728			105.718	129.804	139.894	95.412	184.711	106.204	72.9469				0.883333	380.86	398.459	467.989	419.746	211.614	408.313		219.147	171.46	237.632	309.793	251.971	255.709		122.044	172.649	175.101	191.617	238.423	161.196	107.993
		4.7	292.207	354.583	284.195	203.155	190.061	246.227		197.062	231.77	152.799	213.513	251.093			106.078	130.754	117.059	99.0806	172.278	100.218	79.2442				4.7	439.797	446.886	560.683	474.971	254.959	477.426		246.53	198.386	285.524	343.984	263.959	292.227		106.191	271.974	197.494	219.351	255.97	169.83	129.931
		8.51667	277.616	364.521	297.316	203.623	189.706	255.585		196.695	231.23	145.622	214.754	244.007			102.315	117.963	129.277	130.244	181.823	114.904	69.4457				8.51667	467.41	453.453	574.081	480.816	273.302	495.871		255.592	208.995	279.037	352.131	282.484	295.674		113.983	198.451	174.347	209.202	238.721	167.38	125.9
		12.7833	31.9431	33.3774	-7.03384	20.2404	5.92363	1.55368		12.7992	11.7566	17.8413	-38.894	13.04			28.5457	-9.64807	18.3881	25.7543	39.6219	12.4475	11.1085				12.7833	-11.5654	6.4329	-39.0626	-23.1039	-9.05169	-21.6465		-3.76685	0.027052	-44.4632	7.01223	-29.2193	-20.0308		-97.314	130.325	-55.3298	-0.728504	7.46212	28.7935	-23.9616
		16.6	17.3222	65.2892	13.0306	16.7239	13.8013	10.0733		11.0599	28.721	5.63752	0.715027	15.9023			1.42448	-10.5676	-13.6298	32.4836	38.124	7.35501	16.2216				16.6167	34.0409	71.0395	18.4555	-10.1099	9.35741	11.3408		27.5839	5.25482	21.3153	8.82067	0.753988	-1.00366		-11.0772	12.7117	-7.59351	42.6353	21.3857	17.1723	-7.05411
		20.8667	158.355	279.741	185.846	145.941	110.818	152.046		80.7027	62.7819	80.3122	44.4717	107.95			27.2232	31.9166	51.8426	55.1956	104.819	49.1072	39.4589				20.8667	78.0845	83.1224	165.135	83.0014	11.4929	147.118		77.1047	61.7036	108.93	187.483	66.5173	31.527		18.663	-19.737	91.2735	86.3689	122.523	74.773	23.229
		24.6833	191.738	255.061	159.592	150.48	135.704	181.094		95.8588	100.758	87.992	89.5251	106.835			39.2314	107.258	79.6014	80.0847	105.608	56.2535	30.3568				24.6833	103.067	122.173	186.037	38.447	28.5823	207.494		91.3779	89.2638	110.288	190.708	74.7695	75.1372		34.8663	91.2536	106.046	182.764	142.298	80.5172	29.1709
		28.9333	0.540565	6.6126	-7.49019	-3.56318	-30.7246	0.140768		-2.64276	-17.8685	19.1843	-20.4155	-30.207			91.0981	-57.3044	-11.7756	-31.4741	23.787	-8.69088	4.3081				28.95	44.2423	3.93635	-56.9696	-44.4031	-15.9966	-18.1299		-37.9919	-37.0102	-49.895	-30.5602	-3.08811	10.3099		13.8903	4.19347	-66.4604	-10.1507	-0.655182	93.0809	-6.17717
		32.75	1.99188	35.4976	-36.7452	8.18925	2.08003	1.78301		9.59426	19.696	8.44118	10.6742	-3.2349			45.9471	-25.3219	-2.2218	6.97309	30.281	-12.1171	23.4887				32.7667	-31.7255	57.6955	-25.9884	-39.323	-25.2862	-25.7778		-26.6803	-44.6595	-28.1279	-29.9056	-5.32155	-9.57594		10.9187	76.7252	-49.267	18.6053	21.5674	12.9867	-22.0164
		37	36.7966	202.038	-1.23043	62.9914	-3.11586	31.9219		28.0555	34.6001	149.367	206.276	47.5381			-38.1039	59.1779	30.471	4.14694	108.585	199.482	42.3882				37.0167	-31.3701	15.3659	474.978	175.867	-49.7365	56.6511		-48.5626	250.233	150.169	220.923	17.5187	185.332		154.372	184.062	332.707	190.377	313.664	-24.7494	405.896
		40.8167	71.155	238.214	15.9844	92.8161	8.44135	59.2692		78.1522	57.8678	128.577	201.056	70.9758			-0.162882	95.8823	49.0457	-19.0803	160.742	215.134	46.6866				40.85	7.01123	61.7492	31.5242	141.028	30.4776	16.4492		-28.4874	202.159	32.7696	-108.286	1.93513	225.321		-120.819	218.101	165.524	291.67	233.034	-162.351	167.759

## Sheet: Fig. 5
	Fig.5a,b,c,d
	Metabolite concentrations
	Metabolite	Doranidazole 0mM(PBS)	Doranidazole 3mM	Two-tailed unpaired t-test
	Citrate	8.24498	25.093
		4.99168	18.2935
		5.48252	24.7676
		4.24845	26.6109
		4.63987	26.0907
		5.69148	23.0302
		6.59806	20.1772	P	<0.0001
		7.46692	19.6693	95% confidence interval	14.42 to 19.70
	Cis-aconitate	0.521628	0.880455
		0.474552	0.588947
		0.427077	0.729262
		0.270996	0.975594
		0.192645	0.954557
		0.30746	0.803959
		0.491882	0.9435	P	<0.0001
		0.526015	0.818489	95% confidence interval	0.2975 to 0.5775
	α-Ketoglutarate	2.42913	2.20114
		4.63921	2.34281
		6.09651	3.30207
		4.54651	ND
		4.37789	3.61372
		5.64166	2.92396
		5.97556	2.12813	P	0.0005
		5.92899	1.72023	95% confidence interval	-3.944 to -1.406
	Succinate	5.46139	14.9677
		4.48877	12.9943
		6.04009	17.3868
		4.69671	18.913
		6.46466	17.4601
		5.4378	15.4023
		5.11061	13.669	P	<0.0001
		6.64306	13.0855	95% confidence interval	8.174 to 11.75
	Fumarate	4.15136	3.08159
		4.09624	2.13741
		4.11923	2.96892
		3.75447	4.18199
		4.94895	2.78447
		4.45432	2.46257
		5.43527	2.11099	P	<0.0001
		4.94665	2.11954	95% confidence interval	-2.431 to -1.069
	Malate	18.2348	9.24478
		12.4334	7.57682
		15.5564	10.1415
		13.3272	13.3472
		13.8566	10.1944
		16.9063	8.49092
		15.7582	8.47349	P	<0.0001
		15.9947	7.58585	95% confidence interval	-7.927 to -3.848
	Glutamate	365.737	180.622
		320.774	135.484
		362.608	195.381
		303.006	222.277
		334.509	189.763
		351.848	175.085
		380.265	163.422	P	<0.0001
		380.327	154.983	95% confidence interval	-202.1 to -143.4
	Glutamine	224.081	118.681
		207.437	86.7331
		214.618	123.018
		161.33	132.42
		235.953	119.547
		197.231	107.657
		251.011	107.059	P	<0.0001
		213.851	95.2086	95% confidence interval	-125.3 to -78.52
	NAD	8.88703	3.13276
		5.54884	3.49452
		5.83379	5.02752
		6.17601	4.43616
		5.79819	3.4987
		6.73324	3.4071
		6.52531	2.67085	P	<0.0001
		6.57166	5.16841	95% confidence interval	-3.709 to -1.601
	NADH	0.315888	0.554561
		0.240749	0.522827
		0.526565	0.642696
		0.242731	2.31669
		0.233664	1.09073
		0.443318	0.543975
		0.220838	0.457963	P	0.0668
		0.471091	0.298794	95% confidence interval	-0.03700 to 0.9703
	NADH/NAD	0.0355448	0.17702
		0.0433873	0.149613
		0.0902612	0.127835
		0.0393022	0.522229
		0.0402995	0.311753
		0.0658402	0.159659
		0.0338432	0.171468	P	0.0088
		0.0716853	0.0578117	95% confidence interval	0.04633 to 0.2680
	Energy charge	0.926233	0.827944
		0.918764	0.911324
		0.90678	0.904002
		0.957076	0.856229
		0.958372	0.78707
		0.920282	0.822479
		0.909662	0.823377	P	0.0037
		0.907858	0.928814	95% confidence interval	-0.1099 to -0.02601
	ATP	94.6288	63.2901
		83.0877	59.4095
		91.7459	89.4671
		102.982	93.8564
		97.1908	79.3786
		110.264	63.5447
		99.8127	60.2695	P	0.0005
		99.9521	64.7578	95% confidence interval	-37.83 to -13.57
	AMP	2.82494	7.031
		2.46745	2.01853
		3.54637	3.21599
		0.977212	7.08056
		0.861533	12.5516
		3.03862	7.61455
		3.63702	7.25553	P	0.0207
		3.2816	1.74823	95% confidence interval	0.6175 to 6.358

## Sheet: Fig. 6
		Fig 6c
		Tumor Area (A.U.)
		20 % O2
			Doranidazole 0 mM			Doranidazole 3 mM
		Day 0	4.8175	6.3424	5.6829	4.7901	6.6124	6.6072
		Day 2	13.6304	15.4937	14.9068	9.7127	9.7641	11.7885
		2-way ANOVA followed by Sidak's multiple comparisons test
		Day 0 Doranidazole 0 mM vs 3 mM	P=0.875	95% confidence interval -2.628 to 1.850
		Day 2 Doranidazole 0 mM vs 3 mM	P=0.0016	95% confidence interval 2.016 to 6.494
		1 % O2
			Doranidazole 0 mM			Doranidazole 3 mM
		Day 0	5.5703	7.6153	6.1082	6.9851	7.8077	7.6549
		Day 2	16.0803	16.8259	19.3816	5.4396	7.0409	6.568
		2-way ANOVA followed by Sidak's multiple comparisons test
		Day 0 Doranidazole 0 mM vs 3 mM	P=0.4849	95% confidence interval -3.553 to 1.450
		Day 2 Doranidazole 0 mM vs 3 mM	P<0.0001	95% confidence interval 8.578 to 13.58

## Sheet: Fig. S1
		Figure S1c			Fig S1e
		Survival (days)			Relative sphere area (x 104μm2)
		GIC-H	GSC-H		Radiation dose (Gy)	GIC-H						GS
		154	18		0	0.837172	1.00464	0.970318	0.949652	1.19545	1.04277	0.976195	1.00105	1.02435	1.0917	0.900957	1.00574
		76	20		2	0.243336	0.444187	0.384624	0.289494	0.36727	0.801003	0.895105	0.882257	0.918643	0.984863	0.997936	0.831526
		33	20		4	0.161506	0.400762	0.189374	0.310133	0.038929	0.206561	0.747683	0.814222	0.805666	0.806398	0.790797	0.810803
		145	22		6	0.039978	0.101555	0.016223	0.030347	0.129255	0.043783	0.574006	0.355831	0.585775	0.203592	0.38212	0.571764
		75	22		8	0.019725	0.015698	0.015119	0.025796	0.025022	0.030984	0.038852	0.180183	0.116109	0.028497	0.140457	0.752518
		Log-rank test			2-way ANOVA
			P=0.0026		Interaction		P<0.0001
					Row Factor		P<0.0001
					Column Factor		P<0.0001

## Sheet: Fig. S2
	Fig S2b														Fig S2f								Fig S2g								Figure S2h					Fig S2i												Fig S2J
	Cells ratio (%)														PI-positive cells (%)								PI-positive cells (%)								PI-positive area (x 104μm2)					PI-positive cells (%)												PI-positive cells (%)
	20% O2														GSC-H								Differentiated NSCs								Doranidazole 0 mM	Doranidazole 0.5 mM	Doranidazole 1 mM	Doranidazole 3 mM		U251												Becker
		2N			2N-4N			4N			>4N					Doranidazole 0 mM			Doranidazole 3 mM					Doranidazole 0 mM			Doranidazole 3 mM				2.1586	1.4949	1.4332	10.5661			Doranidazole 0 mM					Doranidazole 3 mM							Doranidazole 0 mM
	PBS	41.6963	38.8658	48.1726	15.1734	13.8479	15.3333	29.9502	29.0821	24.2894	13.1801	18.2041	12.2047		20% O2	0.65	2.37	1.75	1.92	2.75	2.67		20% O2	11.778	7.787	7.465	12.786	6.506	5.405		0.888	0.7546	1.2479	13.9229		20% O2	0.87	1.879	1.908	4.99	4.677	1.954	2.417	2.56	4.895	8.302		20% O2	1.398
	Doranidazole	42.5563	33.169	44.1218	6.7547	7.22289	5.91205	40.8436	41.6221	37.9336	9.84536	17.986	12.0325		1% O2	0.74	1.45	1.42	10.69	32.33	16.53		1% O2	15.07	9.062	5.815	18.187	11.635	11.62		2.0039	0.8128	1.3601	12.8688		1% O2	11.51	7.888	7.979	5.435	11.676	8.58	4.094	4.333	7.475	6.658		1% O2	7.211
	DMSO	42.059	54.5363	44.4371	14.7147	14.0793	17.0354	24.7087	20.7074	23.0841	18.5175	10.6769	15.4434		<0.1% O2	3.48	4.05	2.52	72.11	71.06	36.94		<0.1% O2	16.152	4.705	8.43	51.477	47.017	54.045		1.5255	0.1753	2.241	17.4083		<0.1% O2	10.273	4.45	4.314	9.53	9.805	56.181	49.806	49.055	40.562	67.766		<0.1% O2	6.242
	Metronidazole	43.4122	43.6662	39.637	13.9839	14.6768	14.2591	25.1883	26.2839	30.9977	17.4156	15.373	15.1062		Two-tailed paired t-test								Two-tailed paired t-test								1.649	2.214	0.8028	17.8129		Two-tailed paired t-test												Two-tailed paired t-test
	Misonidazole	40.8289	43.1627	45.4729	11.4035	14.511	16.2932	30.7357	24.961	23.5047	17.0318	17.3653	14.7292		20% O2	P=0.0804	95% confidence interval -0.2571 to 1.970						20% O2	P=0.4872	95% confidence interval -4.739 to 3.184						1.3452	2.2034	0.022	15.141		20% O2	P=0.1459	95% confidence interval -0.6280 to 2.950										20% O2	P=0.1821
	1% O2														1% O2	P=0.0976	95% confidence interval -8.440 to 45.73						1% O2	P=0.0618	95% confidence interval -0.4671 to 8.130						1-way ANOVA followed by Dunnett's multiple comparisons test					1% O2	P=0.0947	95% confidence interval -6.069 to 0.7297										1% O2	P=0.6935
		2N			2N-4N			4N			>4N				<0.1% O2	P=0.0365	95% confidence interval 8.742 to 104.6						<0.1% O2	P=0.0054	95% confidence interval 28.03 to 54.14						0 mM vs. 0.5 mM	P=0.9673	95% confidence interval -1.893 to 2.531			<0.1% O2	P=0.0005	95% confidence interval 33.15 to 56.85										<0.1% O2	P=0.0238
	PBS	53.3451	55.0099	60.0607	12.2519	10.5961	8.73536	24.2777	24.3763	22.4747	10.1253	10.0177	8.72921																		0 mM vs. 1 mM	P=0.9349	95% confidence interval -1.801 to 2.622
	Doranidazole	48.9849	49.8215	48.9932	4.22076	6.757	10.3336	42.071	37.6964	33.4756	4.72329	5.72515	7.1976																		0 mM vs. 3 mM	P<0.0001	95% confidence interval -15.24 to -10.81
	DMSO	53.7756	53.2813	57.4582	9.94506	12.0555	10.827	24.0483	24.0389	22.3967	12.2311	10.6242	9.3181
	Metronidazole	56.4945	57.2557	55.0827	11.0423	15.5309	7.99519	23.5736	19.9787	23.4728	8.88956	7.23477	13.4493
	Misonidazole	59.6243	56.3047	49.88	4.88006	6.96703	12.7157	30.4913	30.3623	27.339	5.00439	6.36599	10.0653
[truncated: 9 more columns]

## Sheet: Fig. S3
	Figure S3a														Figure S3f					Figure S3h
	PI-positive area (x 104μm2)														PI-positive area (x 104μm2)					MitoSOX MFI
	DMSO	Fer-1				Nec-1				Z-VAD					Doranidazole with NAC 0 mM	Doranidazole with NAC 1 mM	Doranidazole with NAC 2 mM	Doranidazole with NAC 5 mM		20% O2
		10 μM	20 μM	50 μM	100 μM	10 μM	20 μM	50 μM	100 μM	10 μM	20 μM	50 μM	100 μM		13.8477	7.8275	4.1221	0.3244		DMSO	Metronidazole	Misonidazole
	15.2496	10.3843	11.4505	6.2921	6.2701	8.9526	11.7536	11.5009	7.3817	13.162	11.8899	18.314	12.2016		12.8028	5.4651	5.8115	1.184		842	1006	944
	10.8564	5.5964	8.0404	8.0411	5.4971	17.9094	9.6688	11.8303	8.0951	10.3439	9.5425	8.9796	15.4647		10.4951	7.6642	5.3352	0		835.667	1025.33	1040.67
	14.8429	12.3755	12.5025	18.4411	11.9957	13.5027	14.236	12.9327	6.0685	14.1366	8.499	13.825	9.0718		13.8349	6.4845	3.5443	0.0206		1128	1410.33	1728.67
	10.0181	12.6296	10.2949	10.0245	2.6279	11.1382	9.9797	9.1705	10.3581	8.5749	12.7368	14.0386	8.0426		10.0493	8.5359	3.1723	1.7221		1-way ANOVA followed by Dunnett's multiple comparisons test
	13.776	7.6947	9.9052	8.0348	2.4376	14.6512	10.0592	11.535	10.5292	15.2546	12.6395	10.1607	13.1641		10.9558	8.0454	2.4582	4.4223		DMSO vs. Metronidazole	P=0.0425	95% confidence interval -406.7 to -17.28
	17.2833	9.9237	8.8142	8.6928	5.3998	11.1602	9.4509	9.419	11.3001	15.5045	12.3016	11.2532	10.0003		1-way ANOVA followed by Dunnett's multiple comparisons test					DMSO vs. Misonidazole	P=0.2763	95% confidence interval -1126 to 521.0
	1-way ANOVA followed by Dunnett's multiple comparisons test														0 mM vs. 1 mM	P<0.0001	95% confidence interval 2.494 to 6.827			1% O2
	DMSO vs. Fer-1 10 μM	P=0.1271	95% confidence interval -0.6309 to 8.438												0 mM vs. 2 mM	P<0.0001	95% confidence interval 5.757 to 10.09			DMSO	Metronidazole	Misonidazole
	DMSO vs. Fer-1 20 μM	P=0.2142	95% confidence interval -1.032 to 8.038												0 mM vs. 5 mM	P<0.0001	95% confidence interval 8.552 to 12.89			787	1134.67	3274.33
	DMSO vs. Fer-1 50 μM	P=0.1563	95% confidence interval -0.7846 to 8.285																	1019.67	1213.33	2674
	DMSO vs. Fer-1 100 μM	P<0.0001	95% confidence interval 3.432 to 12.50																	1196.33	1512.67	2607.33
	DMSO vs. Nec-1 10 μM	P=0.9993	95% confidence interval -3.749 to 5.320																	1-way ANOVA followed by Dunnett's multiple comparisons test
	DMSO vs. Nec-1 20 μM	P=0.4546	95% confidence interval -1.722 to 7.348																	DMSO vs. Metronidazole	P=0.0401	95% confidence interval -540.5 to -31.29
	DMSO vs. Nec-1 50 μM	P=0.5469	95% confidence interval -1.928 to 7.141																	DMSO vs. Misonidazole	P=0.0457	95% confidence interval -3617 to -85.19
	DMSO vs. Nec-1 100 μM	P=0.0374	95% confidence interval 0.1810 to 9.250
	DMSO vs. Z-VAD 10 μM	P=0.9992	95% confidence interval -3.693 to 5.376
	DMSO vs. Z-VAD 20 μM	P=0.6425	95% confidence interval -2.132 to 6.937
	DMSO vs. Z-VAD 50 μM	P=0.9991	95% confidence interval -3.625 to 5.444
	DMSO vs. Z-VAD 100 μM	P=0.6689	95% confidence interval -2.188 to 6.881

## Sheet: Fig. S4
																										FigS4c
		FigS4a																								relative mRNA expression
		20% O2 OCR (pmol/min per 50,000 cells)																								Sdha
		Basal OCR																								Doranidazole 0mM	Doranidazole 3mM
		DMSO	Metronidazole	Misonidazole																						1	0.66128
		159.1	109.8	94.2																						1	1.09936
		200.2	116.1	105																						1	1.30435
		222.4	201.9	126.3																						Two-tailed ratio paired t-test,	P=0.9387
		1-way ANOVA followed by Dunnett's multiple comparisons test																								95% confidence interval	0.4084 to 2.363
		DMSO vs. Metronidazole	P=0.1642	95% confidence interval -48.32 to 150.9																						Sdhb
		DMSO vs. Misonidazole	P=0.0218	95% confidence interval 29.85 to 141.0																						Doranidazole 0mM	Doranidazole 3mM
		Spare respiratory capacity (%)																								1	0.738839
		DMSO	Metronidazole	Misonidazole																						1	1.32869
		131.2	128	90.7																						1	1.08172
		146.6	148.4	108																						Two-tailed ratio paired t-test,	P=0.9179
		142.8	141.8	95.1																						95% confidence interval	0.4869 to 2.138
		1-way ANOVA followed by Dunnett's multiple comparisons test																								Sdhc
		DMSO vs. Metronidazole	P=0.8215	95% confidence interval -7.039 to 8.639																						Doranidazole 0mM	Doranidazole 3mM
		DMSO vs. Misonidazole	P=0.0066	95% confidence interval 27.25 to 57.28																						1	0.854608
																										1	1.22264
		Time (minutes)	DMSO							Metronidazole							Misonidazole									1	1.7411
		1.31667	219.398	301.114	346.85	259.297	243.137	251.023	259.611	184.191	163.68	271.272	300.158	254.04	291.194		161.76	209.777	164.163	199.344	187.926	156.362	71.0427			Two-tailed ratio paired t-test,	P=0.434
		10.0167	213.092	292.34	346.196	258.756	242.878	256.086	263.971	178.881	163.055	261.256	291.68	248.572	291.11		150.063	198.671	138.655	202.559	185.936	152.703	70.1827			95% confidence interval	0.5044 to 2.955
		18.7	217.199	294.146	343.681	254.782	245.17	254.945	265.107	190.227	171.561	266.183	294.829	246.292	293.878		149.69	196.337	146.312	204.911	183.765	164.794	72.4781			Sdhd
		27.6667	103.701	130.369	142.561	107.21	106.199	106.42	104.061	84.9073	77.5353	121.603	125.316	102.048	121.149		95.4599	97.4731	47.6638	104.085	89.6312	83.3089	31.2782			Doranidazole 0mM	Doranidazole 3mM
		36.35	127.42	164.114	174.613	126.132	129.113	132.061	135.35	102.788	94.1555	142.886	145.252	123.055	147.882		97.3425	105.961	61.4258	115.87	93.4251	85.7128	35.7661			1	0.754363
		45.05	130.549	167.405	175.65	138.631	137.414	138.234	138.684	107.801	98.5713	148.833	156.848	123.545	153.123		98.6897	105.129	54.9057	105.865	100.556	87.6409	33.4903			1	1.22547
		53.9667	254.216	412.342	462.087	353.572	310.86	328.793	312.24	247.625	194.356	361.758	433.149	307.67	394.688		130.608	173.252	110.889	178.655	162.088	141.143	62.077			1	1.42735
		62.6833	267.842	424.512	467.323	361.761	323.106	346.878	327.22	260.123	208.552	365.222	431.361	320.963	396.968		140.751	191.212	124.996	196.002	176.861	156.627	67.1553			Two-tailed ratio paired t-test,	P=0.6782
		71.3833	270.359	425.335	463.857	362.489	330.508	353.875	342.079	253.955	211.384	364.045	423.543	328.382	397.046		139.032	197.75	123.495	198.885	179.739	161.871	72.9351			95% confidence interval	0.4796 to 2.508
		80.3333	42.4095	55.6848	64.5998	42.4378	53.6824	37.1247	29.877	36.2956	37.7359	55.4475	45.3364	32.5178	44.1029		54.6716	39.0018	0.327252	44.7743	46.0337	43.7643	8.77191
		89.0167	47.3186	60.6639	70.6105	42.9797	47.1075	45.3805	35.6344	43.1516	41.6921	60.2055	46.6706	36.6063	47.4604		59.8218	48.0359	0.08326	41.8121	43.7661	42.7293	10.1097
		97.7	45.4007	54.3659	62.0793	40.5337	43.9591	37.4834	34.3893	42.3667	37.1108	57.1739	45.4556	32.9462	47.884		57.1564	41.1398	2.70088	37.227	39.484	42.8535	13.5432

[truncated: 2 more sheets: Fig. S5, Fig. S6]
